# Supplementary material for: Adoptive T cell therapy cures mice from active hemophagocytic lymphohistiocytosis (HLH)
Source: EMBO Mol Med. 2022 Oct 24;14(12):e16085. doi: 10.15252/emmm.202216085 (PMC9728053; doi:10.15252/emmm.202216085)
Supplement: Supplementary file 3 — Source Data for Expanded View [file EMMM-14-e16085-s005.zip]

Archive with 5 entries (4 files):
- EMM-2022-16085-V5-Figure_EV1_Source_Data-sd.xlsx
- __MACOSX/
- __MACOSX/._EMM-2022-16085-V5-Figure_EV1_Source_Data-sd.xlsx
- EMM-2022-16085-V5-Figure_EV4_Source_Data-sd.xlsx
- __MACOSX/._EMM-2022-16085-V5-Figure_EV4_Source_Data-sd.xlsx
