# Supplementary material for: Adoptive T cell therapy cures mice from active hemophagocytic lymphohistiocytosis (HLH)
Source: EMBO Mol Med. 2022 Oct 24;14(12):e16085. doi: 10.15252/emmm.202216085 (PMC9728053; doi:10.15252/emmm.202216085)
Supplement: Supplementary file 3 — Source Data for Expanded View [file EMMM-14-e16085-s005.zip › EMM-2022-16085-V5-Figure_EV1_Source_Data-sd.xlsx]

## Sheet: EV1A
Figure 1EV1A
	1°HLH	HD
	19.26	0.56
	40.34	0.58
		0.64
	73.94	0.75
	41.11	1.52
	79.61	0.82
	18.01	0.77
	13.78	1.08
	29.63	2.16
	34.55	0.73
	24.54	0.49
	40.13
	39.79
	14.8
	84.77
	9.35
	34.13
	47.07

## Sheet: EV1B
Figure EV1B
	1°HLH	WT
	62.6	10.8
	68.7	8.05
	69.4
	65.8
	58
	61.1
	58.2	6.09
	60
	56.7
	59.4
	58.7	13.8
	60.7
	49.1
	69.9	21.2
	68
	73.4
	60.1
	56.7
	63.9
	67.2
	82.4	19.5
	72.1
	77.8
	73.9
	64.5	13.8
	65.1
	71.5	16.4
	70.1
	69.8
	70.3
		14.4
		11
		12.1
		11.6
		9.8

## Sheet: EV1C
Figure EV1C
	1°HLH	HD
	31.8	14.37
	48.39	2.45
		2.55
	91.68	3.95
	92.11	5.35
	91.42	2.45
	56.91	1.12
	24.51	9.97
	69.99	3.25
	79.2
	34.14
	64.06
	81.61
	25.04
	98.17
	17.58
	71.22
	81.07

## Sheet: EV1D
Figure EV1D
	1°HLH	WT
	67.5	1.07
	72.8	2.23
	72.8
	70.1
	72.2
	64.9
	70.5	2.53
	72.3
	69
	72.3
	80.3	1.24
	63.4
	54.8
	86.1	3.07
	80.4
	86.8
	86.5
	76.9	0.72
	79.6
	81.4
	76.3
		0.59
		0.9
		1.4
		0.88
		2.72

## Sheet: EV1E
Figure EV1E
	Naive																		TCM																		TEM
1°HLH	65.38	51.09		7.76	2.51	6.7	40.49	68.94	26.02	18.92	63.06	32.29	17.15	68.25	1.6	67.45	21.9	16.79	2.08	1.87		1.4	2.66	2.53	3.79	3.08	3.6	1.72	4.11	1.93	0.43	1.46	1.06	3.49	1.83	0.37	14.89	37.06		90.01	91.37	90.19	53.46	26.83	56.25	77.29	31.66	63.23	81.67
HD	90.32	95.01	81.22	89.69	89.28	91.48	91.21	86.79	94.2	85.11	85.15								1.08	0.97	1.92	4.8	4.12	1.3	5.1	1.2	0.79	0.9	5.67								2	0.7	5.09	2.3	2.31	1.74	1.4	4	1.07	2.68	5.3
[truncated: 22 more columns]

## Sheet: EV1F
Figure EV1F
	Naive
1°HLH	4.02	4.44	1.54	2.9		7.02	8.3				14.3	11.8	12.7	10.6		2.91	24.2	31.7															5.42	4.71		4.32	4.78	3.85	2.3
WT		56.4									67.3					75.9																				65.4					64.9	42.7	69.9	67.6	48.8

## Sheet: Description
For EV1A-EV1D:
Each column includes data (frequency of CD8 T cells) obtained from 1°HLH patients (1°HLH) and healthy donors (HD) or from 1°HLH mouse models (1°HLH) or uninfected wildtype mice (WT).
For EV1E:
This is a grouped table format
Each column includes data (frequency of CD8 T cells) from individual 1°HLH patients or HD.
The columns are subdivided depending on the expression of CD45RA and CCR7 in naive, TCM, TEM and CD45RA+CCR7-
For EV1F:
This is a grouped table format
Each column includes data (frequency of CD8 T cells) from individual 1°HLH mouse models or uninfected WT mice.
The columns are subdivided depending on the expression of CD45RA and CCR7 in naive, TCM, TEM and CD44-CD62L-.
