# Supplementary material for: Adoptive T cell therapy cures mice from active hemophagocytic lymphohistiocytosis (HLH)
Source: EMBO Mol Med. 2022 Oct 24;14(12):e16085. doi: 10.15252/emmm.202216085 (PMC9728053; doi:10.15252/emmm.202216085)
Supplement: Supplementary file 3 — Source Data for Expanded View [file EMMM-14-e16085-s005.zip › EMM-2022-16085-V5-Figure_EV4_Source_Data-sd.xlsx]

## Sheet: EV4A
Figure EV4A
	cured	not cured
	1.28114
	3.00866
	3.26906
	1.50403
	0.894365
	1.87104
	1.47958
	0.451516
	0.296122
		0.158641
		0.250216
		0.196207
		0.157611
		0.11865
		0.13535
		0.110469
		0.164833
		0.185239
	2.77813
	0.43689
	3.02364
	0.817578
	1.43873
		0.302934
		0.11715
	0.229392
		0.411296
		0.43911
	0.259762
		0.0620878
		0.0176729
	0.115151
		0.0114849
		0.0156799
		0.0223388
		0.331194
		0.285405
		0.02511
		0.00426888
		0.00794936
		0.353322
		0.198415
		0.108884
		0.286822
		0.140187
		0.00599
		0.0186
		0.02144
		0.06239
		0.06461
		0.0657
		0.0144
		0.0386
		0.0017
	0.372796
	0.379273
	2.76459
	1.55056
	2.79295
	2.36704
	2.86134
	5.94156
	3.48645
	3.81587
	4.05128
	7.68577
	2.31768
	1.9476
	2.19821
	1.16528
	2.00908
	4.49519
	4.28425
	3.05143
	3.83948
	2.29671
	3.09495
	5.61425
	2.3397
	0.55216
	0.40976
	3.22038
	3.85313
	1.42232
	0.409443
	1.24521
	1.49395
	1.21338
	1.49311
	1.22957
	2.15097
	2.3928
	2.04437
	3.95835
	2.04802
	2.28551
	0.942422
	1.63755
	1.99541

## Sheet: EV4B
Figure EV4B
	cured	not cured
	1.52167
	2.98516
	3.29577
	1.65224
	0.996424
	1.81722
	1.774
		0.142382
		0.268827
		0.157511
		0.161629
		0.132018
		0.179486
		0.142787
		0.214214
		0.169231
	3.41165
	0.429386
	2.35065
	0.627583
	0.689476
	0.150463
		0.399937
		0.440586
	0.302282
		0.0787298
		0.0231108
	0.173394
		0.376546
		0.240224
		0.020422
		0.00121598
		0.00698996
		0.372224
		0.233271
		0.0921672
		0.359763
		0.124701
		0.0031593
		0.0196165
		0.0200891
		0.0562107
		0.053716
		0.07406
		0.01939
		0.05552
		0.00225
	0.311348
	0.44901
	3.11242
	1.70138
	3.08964
	2.60374
	3.30087
	6.35404
	3.71009
	4.42539
	4.29067
	7.65206
	2.83194
	2.21271
	2.65838
	1.30121
	2.28892
	4.3635
	4.74262
	2.95406
	3.77637
	2.434
	4.00324
	6.65216
	2.7126
	0.63478
	0.46696
	2.69426
	2.43197
	1.00402
	0.375735
	0.880754
	1.77014
	1.30782
	1.73735
	1.44608
	2.27128
	2.31059
	1.98582
	4.12328
	2.20896
	1.4508
	0.665542
	1.15754
	1.37781

## Sheet: EV4C
Figure EV4C
	Jinx +CD3 40	Jinx +CD3 10	Jinx +CD3 1
	0.451516	0.302934	0.0114849
	0.296122	0.11715	0.0156799
			0.0223388
	3.02364	0.229392	0.331194
	0.817578	0.411296	0.285405
	1.43873	0.43911	0.02511
	0.185239	0.259762	0.00426888
	2.77813	0.0620878	0.00794936
	0.43689	0.0176729
		0.115151

## Sheet: EV4D
Figure EV4D
	Jinx +CD3 40	Jinx +CD3 10	Jinx +CD3 1
	2.35065	0.150463	0.376546
	0.627583	0.399937	0.240224
	0.689476	0.440586	0.020422
	0.169231	0.302282	0.00121598
	3.41165	0.0787298	0.00698996
	0.429386	0.0231108
		0.173394

## Sheet: Description
Figure EV4A, 4B
Each column includes data (frequency of CD8 T cells with "functional" differentiation) obtained from mice that eliminated LCMV from all organs (cured) or not (not cured)
Each row includes data of one mouse, empty rows should be ignored.
Figure EV4C, 4D
Each column includes data (frequency of CD8 T cells with "functional" differentiation) obtained from mice that received an adoptive T cell therapy with 40x105, 10x105 or 1x105 CD3 T cells.
Each row includes data of one mouse, empty rows should be ignored.
