# Supplementary material for: Adoptive T cell therapy cures mice from active hemophagocytic lymphohistiocytosis (HLH)
Source: EMBO Mol Med. 2022 Oct 24;14(12):e16085. doi: 10.15252/emmm.202216085 (PMC9728053; doi:10.15252/emmm.202216085)
Supplement: Supplementary file 4 — Source Data for Figure 4 [file EMMM-14-e16085-s002.xlsx]

## Sheet: Figure 4A
Figure 4A
	Weeks elapsed	Jinx	Jinx+ATCT	Jinx+ATCT+challenge
	3.14286	0
	3.14286	0
	3.14286	0
	3.14286	0
	3.28571	1
	3.42857	0
	3.42857	0
	3.57143	1
	3.57143	1
	4.14286	1
	4.42857	0
	4.42857	0
	4.42857	0
	4.71429	1
	4.85714	1
	4.85714	1
	4.85714	1
	4.85714	1
	5	1
	5	1
	5	1
	5	1
	5	1
	5	0
	5	0
	5	0
	5	0
	5	0
	5	0
	5	0
	5	0
	5	0
	5	0
	5	0
	5	0
	5	0
	5	0
	5	0
	5	0
	5	0
	5	0
	5	0
	5	0
	5	0
	5.14286	0
	5.14286	0
	5.14286	0
	5.28571	1
	5.57143	0
	5.57143	0
	5.57143	0
	5.57143	0
	5.57143	0
	8	1
	8	1
	8.42857	0
	8.42857	0
	8.42857	0
	8.85714	0
	8.85714	0
	9	0
	9	0
	9	0
	9	0
	9	0
	9.28571	1
	10.8571	0
	10.8571	0
	16.4286	1
	17	1
	17	1
	17	1
	17.2857	1
	17.7143	1
	18	1
	18	1
	18	1
	18.2857	1
	18.2857	1
	18.2857	1
	19	1
	21.4286	1
	21.4286	1
	21.4286	1
	21.4286	1
	21.4286	1
	21.5714	0
	21.5714	0
	3.85714		1
	5		0
	5		0
	5		0
	5		0
	5		0
	5		0
	5		0
	5		0
	5		0
	5		0
	5		0
	5		0
	5		0
	5		0
	5		0
	5		0
	5		0
	5		0
	5		0
	5		0
	5		0
	5		0
	21.5714		0
	21.5714		0
	21.5714		0
	21.5714		0
	21.5714		0
	21.5714		0
	21.5714		0
	21.5714		0
	21.5714		0
	21.5714		0
	21.5714		0
	21.5714		0
	21.5714		0
	21.5714		0
	21.5714		0
	21.5714		0
	21.5714		0
	21.5714		0
	21.5714		0
	21.5714		0
	21.5714		0
	21.5714			0
	21.5714			0
	21.5714			0
	21.5714			0
	21.5714			0
	21.5714			0
	21.5714			0

## Sheet: Description
Explanation for Source Data for Kaplan-Meier Curve source data:
Each row represents one mouse at a given point of time (weeks post infection). This mouse either had to be eliminated at the indicated point of time and was analyzed ("1") or was analyzed without fulfilling elimination criteria ("0")
The different columns include the data of different mouse treatment groups.
For more information, please refer to			https://www.graphpad.com/guides/prism/latest/statistics/stat_howto_survival.htm
